# Supplementary material for: Kr/Kc but not dN/dS correlates positively with body mass in birds, raising implications for inferring lineage-specific selection
Source: Genome Biol. 2014 Dec 11;15(12):542. doi: 10.1186/s13059-014-0542-8 (PMC4264323; doi:10.1186/s13059-014-0542-8)
Supplement: Additional file 3 — GenBank accession numbers. Accession numbers for RAG1 and RAG2 sequences used in taxon-rich set. [file 13059_2014_542_MOESM3_ESM.csv]

Species	ALDOB	BDNF	CLTC	CRYAA	EEF2	EGR1	GH1	HMGN2	MUSK	MYC	NGFB	NTF3	OCD	PCBD1	RAG1	RAG2	RHO
Acanthisitta chloris	EU737790	EU737951	EU738109	NA	NA	EU738893	EF521431	NA	EU739756	EU738242	EU740074	NA	NA	EU738407	AY056975	AY443102	EU737164
Euaegotheles insignis	EU737791	EU737952	EU738110	EU737637	EU738571	EU738894	EF521432	EU739523	EU739757	EU738243	EU740075	EU740238	NA	EU738408	DQ482636	NA	EU737165
Aerodramus vanikorensis	EU737792	EU737953	EU738111	EU737638	EU738572	EU738895	EF521433	HM439436	EU739758	EU738244	EU740076	EU740239	NA	EU738409	NA	NA	EU737166
Alcedo leucogaster	NA	EU737954	EU738112	EU737639	EU738573	NA	EF521434	EU739524	NA	EU738245	NA	NA	NA	EU738410	DQ111794	NA	EU737167
Alectura lathami	EU737793	EU737955	EU738113	EU737640	EU738574	EU738896	EF521435	NA	EU739759	EU738246	EU740077	EU740240	DQ881792	EU738411	NA	NA	EU737168
Alisterus scapularis	EU737794	EU737956	EU738114	EU737641	EU738575	EU738897	EF521436	NA	EU739760	EU738247	EU740078	EU740241	NA	EU738412	NA	EF517677	EU737169
Anas platyrhynchos	EU737784	EU737945	EU738108	EU737631	EU738565	EU738887	EF521425	EU739516	EU739751	EU738236	EU740068	EU740232	EF552708	EU738401	NA	NA	EU737158
Anhinga anhinga	EU737795	EU737957	EU302706	EU737642	EU738576	EU738898	EF521437	EU739525	EU739761	EU738248	EU740079	EU740242	EF552709	EU738413	NA	NA	EU737170
Anser erythropus	EU737796	EU737958	EU302707	EU737643	EU738577	EU738899	EF521438	EU739526	EU739762	EU738249	EU740080	EU740243	NA	EU738414	NA	NA	EU737171
Anseranas semipalmata	EU737797	EU737959	EU738115	EU737644	EU738578	EU738900	EF521439	EU739527	EU739763	AY277499	EU740081	EU740244	NA	EU738415	NA	NA	EU737172
Apteryx australis	EU737775	EU737936	EU738105	EU737622	EU738556	EU738881	EF521416	EU739508	EU739743	EU738229	EU740059	EU740224	DQ881794	EU738392	NA	NA	EU737149
Aramus guarauna	EU737798	EU737960	EU738116	EU737645	EU738579	EU738901	EF521440	NA	EU739764	EU738250	EU740082	EU740245	DQ881716	EU738416	NA	NA	EU737173
Ardea herodias	EU737799	EU737961	EU738117	EU737646	EU738580	AF490152	EF521441	EU739528	NA	EU738251	EU740083	EU740246	NA	EU738417	NA	NA	EU737174
Arenaria interpres	EU737800	EU737962	EU302708	EU737647	EU738581	EU738903	EF521442	EU739529	EU739766	EU738252	EU740084	EU740247	NA	EU738418	AY228792	NA	EU737175
Aythya americana	EU737801	EU737963	EU302709	EU737648	EU738582	EU738904	EF521443	EU739530	EU739767	EU738253	EU740085	EU740248	NA	EU738419	NA	NA	EU737176
Balaeniceps rex	EU737802	EU737964	EU738118	EU737649	EU738583	EU738905	EF521444	EU739531	EU739768	EU738254	EU740086	EU740249	EF552711	EU738420	NA	NA	EU737177
Batrachostomus septimus	EU737803	EU737965	EU738119	EU737650	EU738584	EU738906	GU586495	NA	EU739769	EU738255	EU740087	EU740250	NA	EU738421	DQ482613	NA	EU737178
Biziura lobata	EU737804	EU737966	EU738120	EU737651	EU738585	EU738907	EF521446	NA	EU739770	EU738256	EU740088	EU740251	NA	EU738422	NA	NA	NA
Bombycilla garrulus	EU737805	EU737967	EU738121	EU737652	NA	EU738908	EF521578	NA	EU739771	EU738257	EU740089	EU740252	EU680709	EU738423	AY056981	AY443111	EU737179
Brachypteracias squamigera	EU737806	EU737968	EU738122	EU737653	EU738586	EU738909	EF521448	HM439437	EU739772	EU738258	EU740090	EU740253	NA	EU738424	NA	NA	EU737180
Bucco macrodactylus	EU737807	EU737969	EU738123	EU737654	EU738587	EU738910	EF521449	HM439438	EU739773	EU738259	EU740091	EU740254	NA	EU738425	NA	NA	EU737181
Bucorvus abyssinicus	EU737808	EU737970	EU738124	EU737655	EU738588	EU738911	EF521450	HM439439	EU739774	NA	EU740092	EU740255	NA	EU738426	NA	NA	EU737182
Burhinus bistriatus	EU737809	EU737971	EU738125	EU737656	EU738589	EU738912	EF521451	NA	EU739775	EU738260	EU740093	EU740256	NA	EU738427	NA	NA	EU737183
Buteo jamaicensis	EU737785	EU737946	EU302710	EU737632	EU738566	EU738888	EF521426	EU739517	EU739752	EU738237	EU740069	EU740233	NA	EU738402	EF078718	NA	EU737159
Cacatua sulphurea	EU737810	EU737972	EU738126	EU737657	EU738590	EU738913	EF521452	NA	EU739776	EU738261	EU740094	EU740257	DQ881722	EU738428	NA	NA	EU737184
Capito niger	EU737811	EU737973	EU738127	EU737658	EU738591	EU738914	NA	HM439440	EU739777	EU738262	EU740095	EU740258	NA	EU738429	NA	NA	EU737185
Caprimulgus longirostris	EU737812	EU737974	EU302711	EU737659	EU738592	EU738915	EF521453	EU739532	EU739778	EU738263	EU740096	EU740259	NA	EU738430	DQ482621	NA	EU737186
Cariama cristata	EU737813	EU737975	EU738128	EU737660	EU738593	AF490158	EF521454	EU739533	NA	EU738264	EU740097	EU740260	DQ881723	EU738431	NA	NA	EU737187
Casuarius casuarius	EU737776	EU737937	EU738106	EU737623	EU738557	NA	EF521417	EU739509	EU739744	AY277495	EU740060	EU740225	NA	EU738393	NA	NA	EU737150
Cathartes aura	EU737814	EU737976	EU738129	EU737661	EU738594	EU738917	EF521455	EU739534	EU739779	EU738265	EU740098	EU740261	EF552715	EU738432	EF078766	NA	EU737188
Centropus viridis	NA	EU737977	EU738130	EU737662	EU738595	NA	NA	NA	EU739780	EU738266	EU740099	EU740262	NA	EU738433	NA	NA	EU737189
Chalcopsitta cardinalis	EU737815	EU737978	EU738131	EU737663	EU738596	EU738919	EF521456	NA	EU739781	EU738267	EU740100	EU740263	NA	EU738434	NA	NA	EU737190
Charadrius vociferus	EU737816	EU737979	EU738132	EU737664	EU738597	EU738920	EF521457	EU739535	EU739782	EU738268	EU740101	EU740264	NA	EU738435	AF143736	NA	EU737191
Chauna torquata	EU737817	EU737980	EU738133	EU737665	EU738598	EU738921	EF521458	EU739536	EU739783	EU738269	EU740102	EU740265	DQ881793	EU738436	AF143728	NA	EU737192
Ardeotis kori	EU737818	EU737981	EU738134	EU737666	EU738599	EU738922	EF521459	NA	EU739784	EU738270	EU740103	EU740266	NA	EU738437	NA	NA	EU737193
Ciconia ciconia	EU737786	EU737947	EU302712	EU737633	EU738567	EU738889	EF521427	EU739518	EU739753	EU738238	EU740070	EU740234	EF552716	EU738403	NA	NA	EU737160
Climacteris erythrops	EU737819	EU737982	EU738135	EU737667	EU738600	EU738923	EF521579	NA	EU739785	EU738271	NA	EU740267	NA	EU738438	AY443268	AY443121	EU737194
Coccyzus americanus	EU737820	EU737983	EU302713	EU737668	EU738601	NA	EF521460	EU739537	EU739786	EU738272	EU740104	EU740268	NA	EU738439	DQ482640	NA	EU737195
Cochlearius cochlearius	EU737821	EU737984	EU738136	EU737669	EU738602	EU738925	EF521461	NA	EU739787	EU738273	EU740105	EU740269	NA	EU738440	NA	NA	EU737196
Colibri coruscans	EU737822	EU737985	EU302714	EU737670	EU738603	EU738926	EF521462	EU739538	EU739788	EU738274	EU740106	EU740270	GU166983	EU738441	DQ482639	NA	EU737197
Colinus cristatus	EU737823	EU737986	EU738137	EU737671	EU738604	EU738927	NA	NA	EU739789	EU738275	EU740107	EU740271	NA	EU738442	NA	NA	EU737198
Colius colius	EU737824	EU737987	EU302715	EU737672	EU738605	EU738928	EF521463	EU739539	EU739790	EU738276	EU740108	EU740272	NA	EU738443	NA	NA	EU737199
Columba livia	EU737825	EU737988	EU302716	EU737673	EU738606	EU738929	EF521464	EU739540	EU739791	EU738277	EU740109	EU740273	NA	EU738444	AY228768	NA	NA
Columbina passerina	EU737826	EU737989	EU738138	EU737674	EU738607	EU738930	EF521465	NA	EU739792	EU738278	EU740110	EU740274	NA	EU738445	NA	NA	NA
Coracias caudata	EU737827	EU737990	EU738139	NA	EU738608	EU738931	EF521466	HM439441	EU739793	EU738279	EU740111	EU740275	DQ881728	EU738446	AF143737	AY443126	EU737200
Corvus corone	EU737787	EU737948	EU302717	EU737634	EU738568	EU738890	EF521580	EU739519	NA	EU738239	EU740071	EU740235	FJ358080	EU738404	AY056989	AY443132	EU737161
Corythaeola cristata	NA	EU737991	EU738140	EU737675	NA	NA	EF521467	NA	EU739794	EU738280	EU740112	EU740276	NA	EU738447	NA	NA	EU737201
Coturnix coturnix	EU737828	EU737992	EU302761	EU737676	EU738609	EU738933	FJ458436	EU739541	EU739795	EU738281	EU740113	EU740277	NA	EU738448	NA	NA	EU737202
Coua cristata	EU737829	EU737993	EU738141	EU737677	EU738610	EU738934	EF521469	NA	NA	EU738282	EU740114	EU740278	NA	EU738449	NA	NA	EU737203
Crax alector	EU737830	EU737994	EU302719	EU737678	EU738611	NA	EF521470	EU739542	EU739796	EU738283	EU740115	EU740279	NA	EU738450	NA	NA	EU737204
Crotophaga sulcirostris	EU737831	EU737995	EU738142	EU737679	EU738612	NA	EF521471	NA	EU739797	NA	EU740116	EU740280	NA	EU738451	NA	NA	EU737205
Crypturellus soui	EU737777	EU737938	EU738107	EU737624	EU738558	NA	EF521418	EU805793	EU739745	EU738230	EU740061	NA	NA	EU738394	NA	NA	EU737151
Cuculus canorus	EU737832	EU737996	EU738143	EU737680	EU738613	EU738937	EF521472	NA	EU739798	AF295127	EU740117	EU740281	DQ881731	EU738452	NA	NA	EU737206
Daptrius ater	EU737833	EU737997	EU738144	EU737681	EU738614	EU738938	EF521473	NA	EU739799	EU738284	EU740118	EU740282	NA	EU738453	AY461397	NA	EU737207
Dendrocolaptes certhia	EU737834	EU737998	EU738145	EU737682	EU738615	EU738939	EF521581	NA	EU739800	EU738285	EU740119	EU740283	GQ140023	EU738454	FJ461166	FJ460982	EU737208
Phoebastria nigripes	EU737835	EU737999	EU738146	NA	EU738616	NA	EF521475	NA	EU739801	EU738286	EU740120	EU740284	EF552718	EU738455	NA	NA	EU737209
Dromaius novaehollandiae	EU737778	EU737939	EU302720	EU737625	EU738559	NA	EF521419	EU739510	EU739746	EU738231	EU740062	EU740226	NA	EU738395	NA	NA	EU737152
Dromas ardeola	NA	EU738000	NA	NA	NA	NA	EF521476	NA	EU739802	EU738287	EU740121	EU740285	NA	NA	NA	NA	NA
Dryocopus pileatus	EU737836	EU738001	EU302721	EU737683	EU738617	EU738942	EF521477	EU739543	EU739803	EU738288	EU740122	NA	NA	NA	NA	NA	NA
Eudocimus albus	EU737837	EU738002	EU738147	EU737684	EU738618	EU738943	EF521478	EU739544	EU739804	EU738289	EU740123	EU740286	NA	EU738456	NA	NA	EU737210
Eudromia elegans	EU737779	EU737940	EU302722	EU737626	EU738560	NA	EF521420	EU739511	EU739747	EU738232	EU740063	EU740227	NA	EU738396	NA	NA	EU737153
Eudyptula minor	EU737838	EU738003	EU302723	EU737685	EU738619	EU738944	EF521479	EU739545	EU739805	EU738290	EU740124	EU740287	NA	EU738457	DQ137235	NA	EU737211
Eupodotis ruficrista	EU737839	EU738004	EU738148	EU737686	EU738620	EU738945	EF521480	EU739546	EU739806	EU738291	EU740125	EU740288	NA	EU738458	NA	NA	EU737212
Eurostopodus macrotis	EU737840	EU738005	EU738149	EU737687	NA	EU738946	EF521481	NA	EU739807	EU738292	EU740126	EU740289	NA	EU738459	DQ482615	NA	EU737213
Eurypyga helias	EU737841	EU738006	EU302724	EU737688	EU738621	EU738947	EF521482	EU739547	EU739808	EU738293	EU740127	EU740290	DQ881733	EU738460	NA	NA	EU737214
Falco mexicanus	EU737842	EU738007	EU302725	EU737689	EU738622	EU738948	EF521483	EU739548	EU739809	EU738294	EU740128	EU740291	NA	EU738461	EF078767	NA	EU737215
Fregata magnificens	EU737843	EU738008	EU302726	EU737690	EU738623	EU738949	EF521484	EU739549	EU739810	EU738295	EU740129	EU740292	DQ881735	EU738462	NA	NA	EU737216
Fringilla montifringilla	EU737844	EU738009	EU738150	EU737691	EU738624	EU738950	EF521582	NA	EU739811	EU738296	EU740130	EU740293	NA	EU738463	AY056994	AY443148	EU737217
Galbula albirostris	EU737845	EU738010	EU738151	EU737692	EU738625	NA	EF521486	HM439442	EU739812	EU738297	EU740131	EU740294	NA	EU738464	NA	NA	EU737218
Gallus gallus	EU737788	M83377	AJ429073	EU737635	EU738569	AY034140	AB066586	EU739520	NA	V01174	EU740072	EU740236	EF552724	EU738405	AF143730	AY443150	EU737162
Gampsonyx swainsonii	EU737846	EU738011	EU738152	EU737693	EU738626	EU738952	EF521487	NA	EU739813	EU738298	EU740132	EU740295	NA	EU738465	EF078725	NA	EU737219
Gavia immer	EU737847	EU738012	EU738153	EU737694	EU738627	EU738953	EF521488	EU739550	EU739814	EU738299	EU740133	EU740296	NA	EU738466	AF143733	NA	EU737220
Geococcyx californianus	NA	EU738013	EU738154	EU737695	EU738628	EU738954	EF521489	NA	EU739815	EU738300	EU740134	EU740297	NA	EU738467	NA	NA	EU737221
Geotrygon montana	EU737848	EU738014	EU738155	NA	EU738629	EU738955	EF521490	NA	EU739816	EU738301	EU740135	EU740298	NA	EU738468	EF373506	NA	NA
Grallaria varia	EU737849	EU738015	EU738156	EU737696	EU738630	EU738956	EF521491	NA	NA	EU738302	NA	EU740299	NA	EU738469	NA	NA	EU737223
Grus canadensis	EU737850	EU738016	EU738157	EU737697	EU738631	EU738957	EF521492	NA	EU739817	EU738303	EU740136	EU740300	NA	EU738470	AF143732	NA	NA
Haematopus palliatus	EU737851	EU738017	NA	EU737698	EU738632	EU738958	EF521493	NA	EU739818	EU738304	EU740137	EU740301	NA	EU738471	NA	NA	EU737225
Heliornis fulica	EU737852	EU738018	EU738158	EU737699	EU738633	EU738959	EF521494	NA	EU739819	EU738305	EU740138	EU740302	NA	EU738472	NA	NA	EU737226
Hemiprocne mystacea	EU737853	EU738019	EU738159	NA	EU738634	AF490177	EF521495	HM439443	EU739820	EU738306	EU740139	EU740303	GU166936	EU738473	DQ482637	NA	EU737227
Herpetotheres cachinnans	EU737854	EU738020	EU738160	EU737700	EU738635	EU738961	EF521496	NA	EU739821	EU738307	EU740140	EU740304	NA	EU738474	AY461402	NA	EU737228
Himantornis haematopus	NA	EU738021	EU738161	EU737701	EU738636	EU738962	EF521497	NA	EU739822	EU738308	EU740141	EU740305	NA	EU738475	NA	NA	EU737229
Indicator maculatus	EU737855	EU738022	EU738162	EU737702	EU738637	EU738963	NA	HM439444	EU739823	EU738309	EU740142	NA	NA	NA	NA	NA	EU737230
Jacana jacana	EU737856	EU738023	EU738163	EU737703	EU738638	EU738964	EF521498	NA	EU739824	EU738310	EU740143	EU740306	DQ881747	EU738477	AY228776	NA	EU737231
Larus marinus	EU737857	EU738024	EU738164	EU737704	EU738639	EU738965	EF521499	NA	EU739825	EU738311	EU740144	EU740307	NA	EU738478	AY228799	NA	EU737232
Leptosomus discolor	EU737858	EU738025	EU738165	EU737705	EU738640	EU738966	EF521500	HM439445	EU739826	EU738312	EU740145	EU740308	DQ881751	EU738479	NA	NA	EU737233
Malacorhynchus membranaceus	EU737859	EU738026	EU738166	EU737706	EU738641	EU738967	EF521501	NA	EU739827	EU738313	EU740146	EU740309	NA	EU738480	NA	NA	EU737234
Malurus melanocephalus	EU737860	EU738027	EU738167	EU737707	EU738717	EU738968	EF521502	NA	EU739828	EU738314	EU740147	EU740310	NA	EU738481	AY057001	AY443162	EU737235
Megalaima virens	EU737861	EU738028	EU738168	EU737708	EU738718	EU738969	NA	HM439446	EU739829	EU738315	EU740148	EU740311	NA	EU738482	NA	NA	EU737236
Megapodius eremita	EU737862	EU738029	EU738169	EU737709	EU738642	EU738970	EF521503	EU739552	EU739830	EU738316	EU740149	EU740312	NA	EU738483	NA	NA	EU737237
Menura novaehollandiae	EU737863	EU738030	EU738170	EU737710	EU738643	EU738971	EF521583	NA	EU739831	EU738317	EU740150	EU740313	EF441242	EU738484	AY057004	AY443171	EU737238
Merops nubicus	EU737864	EU738031	EU738171	NA	EU738719	EU738972	EF521505	HM439447	EU739832	EU738318	EU740151	EU740314	NA	EU738485	NA	NA	NA
Mesitornis unicolor	EU737865	EU738032	EU302729	EU737711	EU738644	EU738973	EF521506	EU739553	EU739833	EU738319	EU740152	EU740315	DQ881753	EU738486	NA	NA	EU737239
Micrastur semitorquatus	EU737866	EU738033	EU738172	EU737712	EU738645	NA	EF521507	NA	NA	EU738320	EU740153	EU740316	NA	EU738487	AY461404	NA	EU737240
Micropsitta finschii	EU737867	EU738034	EU738173	EU737713	EU738646	GQ505182	EF521508	NA	EU739834	EU738321	EU740154	EU740317	NA	EU738488	NA	NA	EU737241
Mionectes macconnelli	EU737868	EU738035	EU738174	EU737714	NA	EU738976	EF521584	NA	EU739835	EU738322	EU740155	EU740318	NA	EU738489	FJ501718	AY443174	EU737242
Momotus momota	EU737869	EU738036	EU738175	EU737715	EU738647	EU738977	EF521510	HM439448	EU739836	EU738323	EU740156	NA	DQ881754	EU738490	DQ111789	NA	EU737243
Monias benschi	EU737870	EU738037	EU738176	EU737716	EU738648	EU738978	EF521511	NA	EU739837	EU738324	EU740157	EU740319	DQ881755	EU738491	NA	NA	EU737244
Morus bassanus	EU737871	EU738038	EU738177	NA	EU738649	EU738979	EF521512	NA	EU739838	EU738325	EU740158	EU740320	EF552744	EU738492	NA	NA	EU737245
Nothoprocta perdicaria	EU737780	EU737941	EU302730	EU737627	EU738561	NA	EF521421	EU739512	NA	EU738233	EU740064	EU740228	NA	EU738397	NA	NA	EU737154
Numida meleagris	EU737872	EU738039	EU302731	EU737717	EU738650	EU738980	EF521513	EU739554	EU739839	EU738326	EU740159	EU740321	NA	EU738493	NA	NA	EU737246
Nyctibius bracteatus	EU737873	EU738040	EU738178	EU737718	EU738651	NA	GU586548	NA	EU739840	EU738327	EU740160	EU740322	GU166930	EU738494	NA	NA	EU737247
Nyctibius grandis	EU737874	EU738041	EU738179	EU737719	EU738652	AF490176	GU586549	EU739555	EU739841	EU738328	EU740161	EU740323	NA	EU738495	DQ482612	NA	EU737248
Oceanites oceanicus	EU737875	EU738042	EU738180	EU737720	EU738653	EU738983	EF521516	EU739556	EU739842	EU738329	EU740162	EU740324	NA	EU738496	NA	NA	EU737249
Oceanodroma tethys	EU737876	EU738043	EU738181	EU737721	EU738654	EU738984	EF521517	NA	EU739843	EU738330	EU740163	EU740325	NA	EU738497	NA	NA	NA
Opisthocomus hoazin	EU737877	EU738044	EU738182	EU737722	EU738655	EU738985	EF521518	EU739557	EU739844	EU738331	EU740164	EU740326	DQ881758	EU738498	NA	NA	EU737251
Otidiphaps nobilis	EU737878	EU738045	EU738183	EU737723	EU738656	NA	EF521519	NA	EU739845	EU738332	EU740165	EU740327	NA	EU738499	EF373517	NA	EU737252
Oxyura jamaicensis	EU737879	EU738046	EU738184	NA	EU738657	EU738987	EF521520	NA	EU739846	EU738333	EU740166	EU740328	NA	EU738500	NA	NA	EU737253
Pandion haliaetus	EU737880	EU738047	EU302732	EU737724	EU738658	EU738988	EF521521	EU739558	EU739847	EU738334	EU740167	EU740329	EF552732	EU738501	EF078706	NA	EU737254
Passer montanus	EU737881	EU738048	EU738185	EU737725	EU738659	EU738989	EF521585	EU739559	EU739848	EU738335	EU740168	EU740330	EF625341	EU738502	AF143738	AY443198	EU737255
Pedionomus torquatus	EU737882	EU738049	EU738186	EU737726	EU738660	EU738990	EF521523	NA	EU739849	EU738336	EU740169	EU740331	NA	EU738503	AY228789	NA	NA
Pelecanoides urinatrix	EU737883	EU738050	EU738187	EU737727	EU738661	EU738991	EF521524	NA	NA	EU738337	EU740170	EU740332	DQ881760	EU738504	NA	NA	NA
Pelecanus occidentalis	EU737884	EU738051	EU738188	EU737728	EU738662	EU738992	EF521525	NA	EU739850	EU738338	EU740171	EU740333	NA	EU738505	NA	NA	EU737256
Phaenicophaeus curvirostris	EU737885	EU738052	EU738189	EU737729	EU738663	EU738993	EF521526	NA	EU739851	EU738339	EU740172	EU740334	NA	EU738506	NA	NA	EU737257
Phaethon lepturus	EU737886	EU738053	EU738190	EU737730	EU738664	EU738994	EF521527	EU739560	EU739852	EU738340	EU740173	EU740335	NA	EU738507	NA	NA	EU737258
Phaethon rubricauda	EU737887	EU738054	EU738191	NA	EU738665	EU738995	EF521528	NA	EU739853	EU738341	EU740174	EU740336	EF552734	EU738508	NA	NA	EU737259
Phaethornis griseogularis	NA	EU738055	NA	NA	EU738666	NA	NA	NA	NA	EU738342	EU740175	EU740337	GU167058	NA	DQ482638	NA	NA
Phalacrocorax carbo	EU737888	EU738056	EU302733	EU737731	EU738667	EU738997	EF521529	NA	EU739854	EU738343	EU740176	EU740338	EF552735	EU738509	NA	NA	EU737260
Pharomachrus auriceps	EU737889	EU738057	EU738192	NA	EU738668	EU738998	EF521530	NA	EU739855	EU738344	EU740177	EU740339	NA	EU738510	AY625248	NA	EU737261
Phegornis mitchellii	EU737890	EU738058	EU738193	EU737732	EU738669	EU738999	NA	NA	NA	EU738345	EU740178	EU740340	NA	EU738511	AY228781	NA	EU737262
Phodilus badius	EU737891	EU738059	EU738194	EU737733	EU738670	EU739000	EF521531	NA	EU739856	EU738346	EU740179	EU740341	NA	EU738512	NA	NA	EU737263
Phoenicopterus chilensis	EU737892	EU738060	EU302734	EU737734	EU738671	EU739001	EF521532	EU739561	NA	EU738347	EU740180	EU740342	EF552736	EU738513	NA	NA	EU737264
Phoeniculus purpureus	NA	EU738061	EU738195	EU737735	EU738672	NA	EF521533	HM439449	EU739858	EU738348	EU740181	EU740343	NA	EU738514	NA	NA	NA
Picathartes gymnocephalus	EU737893	EU738062	EU738196	EU737736	EU738673	EU739003	EF521586	NA	EU739859	EU738349	EU740182	EU740344	EF441247	EU738515	AY057019	AY443203	EU737265
Lepidothrix coronata	EU737894	EU738063	EU738197	EU737737	EU738674	AF492518	EF521587	NA	EU739860	EU738350	EU740183	EU740345	EU231846	EU738516	AY057020	AY443204	EU737266
Pitta guajana	EU737895	EU738064	EU738198	EU737738	EU738675	EU739005	EF521588	EU739562	NA	EU738351	EU740184	EU740346	NA	EU738517	DQ320611	DQ320575	EU737267
Platycercus elegans	EU737896	EU738065	EU738199	EU737739	EU738676	EU739006	EF521537	NA	EU739861	EU738352	EU740185	EU740347	NA	EU738518	NA	EF517683	EU737268
Ploceus cucullatus	EU737897	EU738066	EU738200	EU737740	EU738677	EU739007	EF521589	EU739563	EU739862	EU738353	NA	EU740348	NA	EU738519	AY057022	AY443207	EU737269
Podargus strigoides	EU737898	EU738067	EU302735	EU737741	EU738678	EU739008	EF521539	EU739564	EU739863	EU738354	EU740186	EU740349	DQ881767	EU738520	DQ482614	NA	EU737270
Podiceps auritus	EU737899	EU738068	EU738201	EU737742	EU738679	EU739009	EF521540	EU739565	EU739864	EU738355	EU740187	EU740350	NA	EU738521	NA	NA	EU737271
Psittacula alexandri	EU737900	EU738069	EU738202	NA	EU738680	EU739010	EF521541	NA	EU739865	EU738356	EU740188	EU740351	NA	EU738522	NA	NA	EU737272
Psittacus erithacus	EU737901	EU738070	EU738203	EU737743	EU738681	EU739011	EF521542	EU739566	NA	EU738357	EU740189	EU740352	NA	EU738523	DQ482642	EF517687	EU737273
Psophia crepitans	EU737902	EU738071	EU302736	EU737744	EU738682	EU739012	EF521543	EU739567	EU739866	EU738358	EU740190	EU740353	NA	EU738524	NA	NA	EU737274
Pterocles namaqua	EU737903	EU738072	EU738204	EU737745	EU738683	EU739013	EF521544	EU739568	EU739867	EU738359	EU740191	EU740354	NA	EU738525	NA	NA	EU737275
Puffinus griseus	EU737904	EU738073	EU738205	EU737746	EU738684	EU739014	EF521545	EU739569	EU739868	EU738360	EU740192	EU740355	NA	EU738526	NA	NA	EU737276
Rallus limicola	EU737905	EU738074	EU302737	EU737747	EU738685	EU739015	EF521546	EU739570	NA	EU738361	EU740193	EU740356	NA	EU738527	NA	NA	EU737277
Regulus calendula	EU737906	EU738075	EU738206	EU737748	EU738686	EU739016	EF521590	NA	NA	EU738362	EU740194	EU740357	EU680760	EU738528	AY057028	AY443220	EU737278
Rhea americana	EU737781	EU737942	EU302738	EU737628	EU738562	NA	EF521422	EU739513	EU739748	EU738234	EU740065	EU740229	DQ881795	EU738398	NA	NA	EU737155
Rhynochetos jubatus	EU737907	EU738076	EU302739	EU737749	EU738687	EU739017	EF521548	EU739571	EU739869	EU738363	EU740195	EU740358	DQ881777	EU738529	NA	NA	EU737279
Rollulus rouloul	EU737908	EU738077	EU738207	EU737750	EU738688	EU739018	EF521549	NA	EU739870	EU738364	EU740196	EU740359	NA	EU738530	NA	NA	EU737280
Rostratula benghalensis	EU737909	EU738078	EU738208	EU737751	EU738689	EU739019	EF521550	NA	EU739871	EU738365	EU740197	EU740360	NA	EU738531	AY228801	NA	EU737281
Sagittarius serpentarius	EU737910	EU738079	EU738209	EU737752	EU738690	EU739020	EF521551	NA	EU739872	EU738366	EU740198	EU740361	DQ881779	EU738532	EF078705	NA	EU737282
Sapayoa aenigma	EU737911	EU738080	EU738210	EU737753	EU738691	EU739021	EF521591	NA	EU739873	EU738367	EU740199	EU740362	DQ785969	EU738533	DQ320609	DQ320573	EU737283
Sarcoramphus papa	EU737912	EU738081	EU738211	NA	EU738692	EU739022	EF521553	NA	EU739874	EU738368	EU740200	EU740363	NA	EU738534	NA	NA	EU737284
Sarothrura elegans	EU737913	EU738082	EU738212	EU737754	EU738693	EU739023	EF521554	NA	EU739875	EU738369	EU740201	EU740364	NA	EU738535	NA	NA	EU737285
Scopus umbretta	EU737914	EU738083	EU738213	EU737755	EU738694	NA	EF521555	NA	NA	EU738370	EU740202	EU740365	EF552741	EU738536	NA	NA	EU737286
Scytalopus magellanicus	EU737915	EU738084	EU738214	EU737756	EU738695	EU739025	EF521592	NA	EU739876	EU738371	EU740203	EU740366	NA	EU738537	AY443331	AY443226	EU737287
Smithornis rufolateralis	EU737789	EU737950	EU302740	EU737636	EU738570	EU738892	EF521593	EU739521	EU739755	EU738241	EU740073	EU740237	DQ785972	EU738406	AY057031	AY443228	EU737163
Speotyto cunicularia	EU737916	EU738085	EU302741	EU737757	EU738696	EU739026	EF521557	NA	EU739877	EU738372	EU740204	EU740367	NA	EU738538	NA	NA	EU737288
Steatornis caripensis	NA	EU738086	EU738215	EU737758	EU738697	EU739027	EF521558	EU739572	EU739878	FJ588476	EU740205	EU740368	DQ881782	EU738539	DQ482611	NA	EU737289
Streptoprocne zonaris	EU737917	EU738087	EU302742	EU737759	EU738698	AF490178	EF521559	EU739573	EU739879	EU738374	EU740206	EU740369	GU166929	EU738540	NA	NA	EU737290
Strix occidentalis	EU737918	EU738088	EU738216	NA	EU738699	EU739029	EF521560	NA	EU739880	EU738375	EU740207	EU740370	NA	EU738541	DQ482641	NA	EU737291
Struthio camelus	EU737782	EU737943	EU302743	EU737629	EU738563	NA	EF521423	EU739514	EU739749	AY277496	EU740066	EU740230	EF552743	EU738399	AF143727	NA	EU737156
Sylvia nana	EU737919	EU738089	EU738217	EU737760	EU738700	EU739030	EF521594	NA	EU739881	EU738376	EU740208	EU740371	NA	EU738542	AY057033	AY443233	EU737292
Syrrhaptes paradoxus	EU737920	EU738090	EU738218	EU737761	EU738701	EU739031	EF521562	NA	EU739882	EU738377	EU740209	EU740372	NA	EU738543	NA	NA	EU737293
Tauraco erythrolophus	EU737921	EU738091	EU302744	EU737762	EU738702	EU739032	EF521563	EU739574	EU739883	EU738378	EU740210	EU740373	NA	EU738544	DQ482643	NA	EU737294
Thamnophilus nigrocinereus	EU737922	EU738092	EU738219	EU737763	NA	EU739033	EF521595	NA	EU739884	EU738379	NA	EU740374	NA	EU738545	AY057034	AY443235	EU737295
Thinocorus orbignyianus	EU737923	EU738093	EU738220	EU737764	EU738703	EU739034	EF521565	NA	EU739885	EU738380	EU740211	EU740375	NA	NA	AY228803	NA	EU737296
Tinamus guttatus	EU737783	EU737944	EU302745	EU737630	EU738564	NA	EF521424	EU739515	EU739750	EU738235	EU740067	EU740231	NA	EU738400	AF143726	NA	EU737157
Tockus camurus	EU737924	EU738094	EU738221	EU737765	EU738704	EU739035	EF521566	EU739575	EU739886	EU738381	EU740212	EU740376	NA	EU738546	NA	NA	EU737297
Todus angustirostris	EU737925	EU738095	EU738222	EU737766	EU738705	EU739036	EF521567	HM439450	EU739887	EU738382	EU740213	EU740377	NA	EU738547	DQ111790	NA	EU737298
Treron vernans	EU737926	EU738096	EU302746	EU737767	EU738706	NA	EF521568	NA	EU739888	EU738383	EU740214	EU740378	NA	EU738548	NA	NA	NA
Trogon personatus	EU737927	EU738097	EU302747	EU737768	EU738707	EU739038	EF521569	EU739576	EU739889	EU738384	EU740215	EU740379	NA	EU738549	AY625227	NA	EU737299
Turdus falklandii	EU737928	EU738098	EU738223	EU737769	EU738708	EU739039	EF521596	NA	EU739890	EU738385	EU740216	EU740380	EU154840	EU738550	AY057039	AY443242	EU737300
Turnix sylvatica	NA	EU738099	EU738224	EU737770	EU738721	EU739040	EF521571	NA	EU739891	EU738386	NA	EU740381	NA	EU738551	EF380262	NA	EU737301
Tyrannus tyrannus	EU737929	EU738100	EU738225	EU737771	EU738709	EU739041	EF521597	NA	EU739892	EU738387	EU740217	EU740382	NA	EU738552	AF143739	AY443243	EU737302
Tyto alba	EU737930	EU738101	EU738226	EU737772	EU738710	AF490174	EF521573	EU739577	EU739893	EU738388	EU740218	EU740383	DQ881790	EU738553	NA	NA	EU737303
Upupa epops	EU737931	EU738102	EU738227	NA	EU738711	EU739043	EF521574	HM439451	EU739894	EU738389	EU740219	EU740384	DQ881791	NA	NA	NA	EU737304
Urocolius indicus	EU737932	EU738103	EU738228	EU737773	EU738712	EU739044	EF521575	NA	EU739895	EU738390	EU740220	EU740385	NA	EU738554	NA	NA	EU737305
Vidua chalybeata	EU737933	EU738104	EU302748	EU737774	EU738713	EU739045	EF521598	EU739578	EU739896	EU738391	EU740221	EU740386	NA	EU738555	NA	NA	EU737306
Alligator mississippiensis	NA	EU737934	NA	NA	NA	NA	NA	NA	NA	NA	NA	EU740222	NA	NA	NA	NA	NA
Gavialis gangeticus	NA	EU737935	NA	NA	NA	NA	NA	NA	NA	NA	NA	EU740223	NA	NA	NA	NA	NA
