# Supplementary material for: Kr/Kc but not dN/dS correlates positively with body mass in birds, raising implications for inferring lineage-specific selection
Source: Genome Biol. 2014 Dec 11;15(12):542. doi: 10.1186/s13059-014-0542-8 (PMC4264323; doi:10.1186/s13059-014-0542-8)
Supplement: Additional file 4 — Taxon grouping. Groups of taxa used for Codeml d N/d S analysis. [file 13059_2014_542_MOESM4_ESM.csv]

species	Order	family	English.name	group
Acanthisitta chloris	Passeriformes	Acanthisittidae	Rifleman	35
Aerodramus vanikorensis	Apodiformes	Apodidae	Uniform Swiftlet	5
Alcedo leucogaster	Coraciiformes	Alcedinidae	White-bellied Kingfisher	50
Alectura lathami	Galliformes	Megapodiidae	Australian Brush-Turkey	4
Alisterus scapularis	Psittaciformes	Psittacidae	Australian King-Parrot	37
Anas platyrhynchos	Anseriformes	Anatidae	Mallard	3
Anhinga anhinga	Suliformes	Anhingidae	Anhinga	24
Anseranas semipalmata	Anseriformes	Anatidae	Magpie Goose	3
Anser erythropus	Anseriformes	Anatidae	Lesser White-fronted Goose	3
Apteryx australis	Struthioniformes	Apterygidae	Southern Brown Kiwi	2
Aramus guarauna	Gruiformes	Aramidae	Limpkin	17
Ardea herodias	Pelecaniformes	Ardeidae	Great Blue Heron	22
Ardeotis kori	Otidiformes	Otididae	Kori Bustard	15
Arenaria interpres	Charadriiformes	Scolopacidae	Ruddy Turnstone	28
Aythya americana	Anseriformes	Anatidae	Redhead	3
Balaeniceps rex	Pelecaniformes	Balaenicipitidae	Shoebill	22
Batrachostomus septimus	Caprimulgiformes	Podargidae	Philippine Frogmouth	6
Biziura lobata	Anseriformes	Anatidae	Musk Duck	3
Bombycilla garrulus	Passeriformes	Bombycillidae	Bohemian Waxwing	30
Brachypteracias squamigera	Coraciiformes	Brachypteraciidae	Scaly Ground-Roller	49
Bucco macrodactylus	Galbuliformes	Bucconidae	Chestnut-capped Puffbird	48
Bucorvus abyssinicus	Coraciiformes	Bucerotidae	Abyssinian Ground-Hornbill	53
Burhinus bistriatus	Charadriiformes	Burhinidae	Double-striped Thick-knee	29
Buteo jamaicensis	Accipitriformes	Accipitridae	Red-tailed Hawk	41
Cacatua sulphurea	Psittaciformes	Cacatuidae	Yellow-crested Cockatoo	36
Capito niger	Piciformes	Capitonidae	Black-spotted Barbet	47
Caprimulgus longirostris	Caprimulgiformes	Caprimulgidae	Band-winged Nightjar	6
Cariama cristata	Cariamiformes	Cariamidae	Red-legged Seriema	39
Casuarius casuarius	Struthioniformes	Casuariidae	Southern Cassowary	2
Cathartes aura	Accipitriformes	Cathartidae	Turkey Vulture	40
Centropus viridis	Cuculiformes	Cuculidae	Philippine Coucal	16
Chalcopsitta cardinalis	Psittaciformes	Psittacidae	Cardinal Lory	37
Charadrius vociferus	Charadriiformes	Charadriidae	Killdeer	29
Chauna torquata	Anseriformes	Anhimidae	Southern Screamer	3
Ciconia ciconia	Ciconiiformes	Ciconiidae	White Stork	23
Climacteris erythrops	Passeriformes	Climacteridae	Red-browed Treecreeper	31
Coccyzus americanus	Cuculiformes	Cuculidae	Yellow-billed Cuckoo	16
Cochlearius cochlearius	Pelecaniformes	Ardeidae	Boat-billed Heron	22
Colibri coruscans	Apodiformes	Trochilidae	Sparkling Violetear	5
Colinus cristatus	Galliformes	Odontophoridae	Crested Bobwhite	4
Colius colius	Coliiformes	Coliidae	White-backed Mousebird	42
Columba livia	Columbiformes	Columbidae	Rock Pigeon	8
Columbina passerina	Columbiformes	Columbidae	Common Ground-Dove	8
Coracias caudata	Coraciiformes	Coraciidae	Lilac-breasted Roller	49
Corvus corone	Passeriformes	Corvidae	Carrion Crow	31
Corythaeola cristata	Cuculiformes	Musophagidae	Great Blue Turaco	25
Coturnix coturnix	Galliformes	Phasianidae	Common Quail	4
Coua cristata	Cuculiformes	Cuculidae	Crested Coua	16
Crax alector	Galliformes	Cracidae	Black Curassow	4
Crotophaga sulcirostris	Cuculiformes	Cuculidae	Groove-billed Ani	16
Crypturellus soui	Tinamiformes	Tinamidae	Little Tinamou	1
Cuculus canorus	Cuculiformes	Cuculidae	Common Cuckoo	16
Daptrius ater	Falconiformes	Falconidae	Black Caracara	38
Dendrocolaptes certhia	Passeriformes	Furnariidae	Amazonian Barred-Woodcreeper	33
Dromaius novaehollandiae	Struthioniformes	Dromaiidae	Emu	2
Dromas ardeola	Charadriiformes	Dromadidae	Crab Plover	26
Dryocopus pileatus	Piciformes	Picidae	Pileated Woodpecker	47
Euaegotheles insignis	Caprimulgiformes	Aegothelidae	Feline Owlet-Nightjar	6
Eudocimus albus	Pelecaniformes	Threskiornithidae	White Ibis	22
Eudromia elegans	Tinamiformes	Tinamidae	Elegant Crested-Tinamou	1
Eudyptula minor	Sphenisciformes	Spheniscidae	Little Penguin	19
Eupodotis ruficrista	Otidiformes	Otididae	Red-crested Bustard	15
Eurostopodus macrotis	Caprimulgiformes	Caprimulgidae	Great Eared-Nightjar	6
Eurypyga helias	Eurypygiformes	Eurypygidae	Sunbittern	7
Falco mexicanus	Falconiformes	Falconidae	Prairie Falcon	38
Fregata magnificens	Suliformes	Fregatidae	Magnificent Frigatebird	24
Fringilla montifringilla	Passeriformes	Fringillidae	Brambling	30
Galbula albirostris	Galbuliformes	Galbulidae	Yellow-billed Jacamar	48
Gallus gallus	Galliformes	Phasianidae	Red Junglefowl	4
Gampsonyx swainsonii	Accipitriformes	Accipitridae	Pearl Kite	41
Gavia immer	Gaviiformes	Gaviidae	Common Loon	18
Geococcyx californianus	Cuculiformes	Cuculidae	Greater Roadrunner	16
Geotrygon montana	Columbiformes	Columbidae	Ruddy Quail-Dove	8
Grallaria varia	Passeriformes	Grallariidae	Variegated Antpitta	33
Grus canadensis	Gruiformes	Gruidae	Sandhill Crane	17
Haematopus palliatus	Charadriiformes	Haematopodidae	American Oystercatcher	29
Heliornis fulica	Gruiformes	Heliornithidae	Sungrebe	17
Hemiprocne mystacea	Apodiformes	Hemiprocnidae	Moustached Treeswift	5
Herpetotheres cachinnans	Falconiformes	Falconidae	Laughing Falcon	38
Himantornis haematopus	Gruiformes	Rallidae	Nkulengu Rail	17
Indicator maculatus	Piciformes	Indicatoridae	Spotted Honeyguide	47
Jacana jacana	Charadriiformes	Jacanidae	Wattled Jacana	28
Larus marinus	Charadriiformes	Laridae	Great Black-backed Gull	26
Lepidothrix coronata	Passeriformes	Pipridae	Blue-crowned Manakin	34
Leptosomus discolor	Coraciiformes	Leptosomidae	Cuckoo-Roller	45
Malacorhynchus membranaceus	Anseriformes	Anatidae	Pink-eared Duck	3
Malurus melanocephalus	Passeriformes	Maluridae	Red-backed Fairywren	31
Megalaima virens	Piciformes	Megalaimidae	Great Barbet	47
Megapodius eremita	Galliformes	Megapodiidae	Melanesian Scrubfowl	4
Menura novaehollandiae	Passeriformes	Menuridae	Superb Lyrebird	31
Merops nubicus	Coraciiformes	Meropidae	Northern Carmine Bee-eater	51
Mesitornis unicolor	Mesitornithiformes	Mesitornithidae	Brown Mesite	11
Micrastur semitorquatus	Falconiformes	Falconidae	Collared Forest-Falcon	38
Micropsitta finschii	Psittaciformes	Psittacidae	Finsch's Pygmy-Parrot	37
Mionectes macconnelli	Passeriformes	Tyrannidae	McConnell's Flycatcher	34
Momotus momota	Coraciiformes	Momotidae	Amazonian Motmot	50
Monias benschi	Mesitornithiformes	Mesitornithidae	Subdesert Mesite	11
Morus bassanus	Suliformes	Sulidae	Northern Gannet	24
Nothoprocta perdicaria	Tinamiformes	Tinamidae	Chilean Tinamou	1
Numida meleagris	Galliformes	Numididae	Helmeted Guineafowl	4
Nyctibius bracteatus	Caprimulgiformes	Nyctibiidae	Rufous Potoo	6
Nyctibius grandis	Caprimulgiformes	Nyctibiidae	Great Potoo	6
Oceanites oceanicus	Procellariiformes	Hydrobatidae	Wilson's Storm-Petrel	20
Oceanodroma tethys	Procellariiformes	Hydrobatidae	Wedge-rumped Storm-Petrel	20
Opisthocomus hoazin	Cuculiformes	Opisthocomidae	Hoatzin	14
Otidiphaps nobilis	Columbiformes	Columbidae	Pheasant Pigeon	8
Oxyura jamaicensis	Anseriformes	Anatidae	Ruddy Duck	3
Pandion haliaetus	Accipitriformes	Pandionidae	Osprey	41
Passer montanus	Passeriformes	Passeridae	Eurasian Tree Sparrow	30
Pedionomus torquatus	Charadriiformes	Pedionomidae	Plains-wanderer	28
Pelecanoides urinatrix	Procellariiformes	Pelecanoididae	Common Diving-Petrel	20
Pelecanus occidentalis	Pelecaniformes	Pelecanidae	Brown Pelican	22
Phaenicophaeus curvirostris	Cuculiformes	Cuculidae	Chestnut-breasted Malkoha	16
Phaethon lepturus	Phaethontiformes	Phaethontidae	White-tailed Tropicbird	10
Phaethon rubricauda	Phaethontiformes	Phaethontidae	Red-tailed Tropicbird	10
Phaethornis griseogularis	Apodiformes	Trochilidae	Gray-chinned Hermit	5
Phalacrocorax carbo	Suliformes	Phalacrocoracidae	Great Cormorant	24
Pharomachrus auriceps	Trogoniformes	Trogonidae	Golden-headed Quetzal	46
Phegornis mitchellii	Charadriiformes	Charadriidae	Diademed Sandpiper-Plover	29
Phodilus badius	Strigiformes	Tytonidae	Oriental Bay-Owl	44
Phoebastria nigripes	Procellariiformes	Diomedeidae	Black-footed Albatross	21
Phoenicopterus chilensis	Phoenicopteriformes	Phoenicopteridae	Chilean Flamingo	12
Phoeniculus purpureus	Coraciiformes	Phoeniculidae	Green Woodhoopoe	52
Picathartes gymnocephalus	Passeriformes	Picathartidae	White-necked Rockfowl	31
Pitta guajana	Passeriformes	Pittidae	Banded Pitta	32
Platycercus elegans	Psittaciformes	Psittacidae	Crimson Rosella	37
Ploceus cucullatus	Passeriformes	Ploceidae	Village Weaver	30
Podargus strigoides	Caprimulgiformes	Podargidae	Tawny Frogmouth	6
Podiceps auritus	Podicipediformes	Podicipedidae	Horned Grebe	13
Psittacula alexandri	Psittaciformes	Psittacidae	Red-breasted Parakeet	37
Psittacus erithacus	Psittaciformes	Psittacidae	Gray Parrot	37
Psophia crepitans	Gruiformes	Psophiidae	Gray-winged Trumpeter	17
Pterocles namaqua	Pterocliformes	Pteroclidae	Namaqua Sandgrouse	9
Puffinus griseus	Procellariiformes	Procellariidae	Sooty Shearwater	20
Rallus limicola	Gruiformes	Rallidae	Virginia Rail	17
Regulus calendula	Passeriformes	Regulidae	Ruby-crowned Kinglet	30
Rhea americana	Struthioniformes	Rheidae	Greater Rhea	2
Rhynochetos jubatus	Eurypygiformes	Rhynochetidae	Kagu	7
Rollulus rouloul	Galliformes	Phasianidae	Crested Partridge	4
Rostratula benghalensis	Charadriiformes	Rostratulidae	Greater Painted-snipe	28
Sagittarius serpentarius	Accipitriformes	Sagittariidae	Secretary-bird	41
Sapayoa aenigma	Passeriformes	Eurylaimidae	Sapayoa	32
Sarcoramphus papa	Accipitriformes	Cathartidae	King Vulture	40
Sarothrura elegans	Gruiformes	Rallidae	Buff-spotted Flufftail	17
Scopus umbretta	Pelecaniformes	Scopidae	Hamerkop	22
Scytalopus magellanicus	Passeriformes	Rhinocryptidae	Magellanic Tapaculo	33
Smithornis rufolateralis	Passeriformes	Eurylaimidae	Rufous-sided Broadbill	32
Speotyto cunicularia	Strigiformes	Strigidae	Burrowing Owl	43
Steatornis caripensis	Caprimulgiformes	Steatornithidae	Oilbird	6
Streptoprocne zonaris	Apodiformes	Apodidae	White-collared Swift	5
Strix occidentalis	Strigiformes	Strigidae	Spotted Owl	43
Struthio camelus	Struthioniformes	Struthionidae	Ostrich	2
Sylvia nana	Passeriformes	Sylviidae	Asian Desert Warbler	30
Syrrhaptes paradoxus	Pterocliformes	Pteroclidae	Pallas's Sandgrouse	9
Tauraco erythrolophus	Cuculiformes	Musophagidae	Red-crested Turaco	25
Thamnophilus nigrocinereus	Passeriformes	Thamnophilidae	Blackish-gray Antshrike	33
Thinocorus orbignyianus	Charadriiformes	Thinocoridae	Gray-breasted Seedsnipe	28
Tinamus guttatus	Tinamiformes	Tinamidae	White-throated Tinamou	1
Tockus camurus	Coraciiformes	Bucerotidae	Red-billed Dwarf Hornbill	53
Todus angustirostris	Coraciiformes	Todidae	Narrow-billed Tody	50
Treron vernans	Columbiformes	Columbidae	Pink-necked Pigeon	8
Trogon personatus	Trogoniformes	Trogonidae	Masked Trogon	46
Turdus falklandii	Passeriformes	Turdidae	Austral Thrush	30
Turnix sylvatica	Charadriiformes	Turnicidae	Small Buttonquail	27
Tyrannus tyrannus	Passeriformes	Tyrannidae	Eastern Kingbird	34
Tyto alba	Strigiformes	Tytonidae	Barn Owl	44
Upupa epops	Coraciiformes	Upupidae	Eurasian Hoopoe	52
Urocolius indicus	Coliiformes	Coliidae	Red-faced Mousebird	42
Vidua chalybeata	Passeriformes	Viduidae	Village Indigobird	30
